# Supplementary material for: UBC9-mediated SUMOylation of CORO1C drives lung adenocarcinoma progression via Arp2/3-dependent cytoskeletal remodeling
Source: Cell Death Dis. 2026 Mar 30;17(1):434. doi: 10.1038/s41419-026-08653-w (PMC13158301; doi:10.1038/s41419-026-08653-w)
Supplement: Supplementary file 2 — supplementary material [file 41419_2026_8653_MOESM2_ESM.xlsx]

## Sheet: Sheet1
Accession	Coverage [%]	Peptides	PSMs	MW [kDa]
P63279	63	14	1081	18
P49792	49	114	281	358
P46060	46	30	93	63.5
P68104	37	13	76	50.1
P07437	65	21	74	49.6
Q9ULV4	42	21	68	53.2
P35527	46	22	65	62
P68371	61	20	65	49.8
P0DJD0	18	26	65	196.5
Q9UBE0	61	17	58	38.4
Q05639	20	9	55	50.4
P61956	27	3	52	10.9
P13647	34	22	49	62.3
P68363	55	17	48	50.1
P02538	31	19	46	60
P04350	54	17	45	49.6
P62979	46	7	44	18
P02533	43	19	44	51.5
Q9UBT2	52	22	43	71.2
Q5QNW6	41	6	41	13.9
P60709	51	16	40	41.7
Q16778	41	6	36	13.9
P08779	24	12	36	51.2
P55854	24	2	35	11.6
P0DMV9	28	15	34	70
P62826	44	10	31	24.4
P67809	50	13	29	35.9
P08238	26	16	28	83.2
P62750	44	8	27	17.7
P05141	29	9	27	32.8
Q92522	18	4	27	22.5
P07910	26	8	26	33.7
P60842	40	15	24	46.1
P11940	23	13	24	70.6
P68133	30	11	24	42
P16402	15	6	23	22.3
P25705	25	12	23	59.7
P12236	25	8	23	32.8
P13639	19	16	21	95.3
P23284	29	8	20	23.7
P07900	20	13	20	84.6
Q9NX58	15	8	19	43.6
P23396	63	13	19	26.7
Q99623	51	14	19	33.3
P63244	29	9	19	35.1
P63165	28	3	18	11.6
Q00839	16	13	18	90.5
P02768	7	4	18	69.3
P21741	38	6	17	15.6
Q01105	17	4	16	33.5
P35232	46	11	16	29.8
P18124	28	10	16	29.2
P05165	17	10	16	80
P15924	3	9	15	331.6
P62249	41	6	14	16.4
P22061	42	7	14	24.6
Q16777	27	3	14	14
P19338	11	8	14	76.6
P09651	18	6	14	38.7
P27635	25	5	14	24.6
P62805	39	4	13	11.4
Q12906	8	6	13	95.3
Q14254	12	5	13	47
Q71UI9	23	3	12	13.5
P47914	14	2	11	17.7
P36578	25	9	11	47.7
P38919	25	10	11	46.8
P11142	16	8	11	70.9
P08670	21	8	10	53.6
O75683	27	8	10	41.4
P62854	34	3	10	13
P62701	28	8	10	29.6
P17987	19	9	10	60.3
P49368	19	8	10	60.5
P18621	28	4	10	21.4
P62829	62	7	10	14.9
P51991	14	5	10	39.6
P62241	46	9	9	24.2
P06576	19	7	9	56.5
P62424	32	7	9	30
P23528	51	5	9	18.5
P42766	26	3	9	14.5
Q15233	18	7	9	54.2
Q13428	4	5	9	152
Q9P258	12	6	9	56
P61978	23	8	9	50.9
Q13151	17	4	9	30.8
P22626	16	5	9	37.4
P31943	12	4	8	49.2
Q7Z7K6	25	5	8	29.9
Q13838	16	6	8	49
Q7RTS7	5	3	8	57.8
P38159	11	4	8	42.3
Q92841	10	6	8	80.2
P22102	6	6	8	107.7
Q9NP64	26	5	7	27.6
Q15366	21	6	7	38.6
P62917	16	4	7	28
P46781	16	4	7	22.6
P00338	17	5	7	36.7
P49411	14	5	7	49.8
P04406	24	5	7	36
P11387	6	6	7	90.7
Q9H9B4	12	4	7	35.6
P21796	19	5	6	30.8
P62081	30	5	6	22.1
Q9BRT6	40	4	6	15.2
P62280	26	5	6	18.4
P06748	22	4	6	32.6
P18077	21	3	6	12.5
P40227	12	5	6	58
P61254	21	3	6	17.2
Q8TA86	18	5	6	26.1
Q969Q0	29	4	6	12.5
Q13310	11	6	6	70.7
P07355	13	4	6	38.6
Q86YZ3	6	5	6	282.2
O00148	12	5	6	49.1
P62861	8	2	5	14.4
P61247	20	5	5	29.9
P84243	12	2	5	15.3
P45880	22	4	5	31.5
P50914	21	4	5	23.4
P83731	25	4	5	17.8
Q15365	18	5	5	37.5
O75955	14	5	5	47.3
P46777	13	4	5	34.3
Q02878	10	3	5	32.7
P17844	7	4	5	69.1
P00966	2	1	5	46.5
P35268	51	4	4	14.8
Q66PJ3	20	3	4	26.4
P62244	40	4	4	14.8
P61204	24	4	4	20.6
P62263	29	3	4	16.3
P62753	14	3	4	28.7
P46776	14	2	4	16.6
O43390	7	4	4	70.9
P62899	26	3	4	14.5
P61313	23	4	4	24.1
P11586	5	4	4	101.5
P10809	8	4	4	61
Q9NWB6	9	3	4	33.2
P05166	10	4	4	58.2
Q12905	8	3	4	43
Q9NZI8	6	3	4	63.4
Q96FJ2	33	3	4	10.3
O95433	16	4	4	38.3
P06733	8	3	4	47.1
